# Supplementary material for: Safe femoral condyle range for the reverse Rigidfix femoral fixation device in anterior cruciate ligament reconstruction
Source: BMC Musculoskelet Disord. 2022 Mar 25;23:288. doi: 10.1186/s12891-022-05250-8 (PMC8951699; doi:10.1186/s12891-022-05250-8)
Supplement: Supplementary file 1 — Additional file 1. [file 12891_2022_5250_MOESM1_ESM.xlsx]

## Sheet: Sheet1
Patient Number	Gender	Age	Group	Preoperative Teger Score	Postoperative Teger Score	Pretoperative Lysholm Score	Postoperative Lysholm Score	Pretoperative KT-1000	Pretoperative KT-1000	Pivot shift test	Follow-up (months)
1723037	M	23	0	1	7	35	100	4	1	0°	11
1723128	M	23	0	2	7	46	100	4	0	0°	12
1723222	F	47	1	2	6	44	95	5	1	0°	17
1723312	M	24	0	1	6	32	95	4	1	0°	16
1800081	M	38	0	2	7	53	94	5	1	0°	16
1800160	M	35	0	3	6	62	96	7	1	0°	15
1800209	M	28	0	3	6	60	95	6	2	0°	14
1800685	F	36	0	3	5	68	85	8	3	1°	18
1800689	F	24	0	3	6	57	90	6	1	0°	12
1800855	M	49	0	2	5	54	96	6	1	0°	14
1800952	F	25	0	2	6	43	90	4	2	0°	13
1800988	M	31	0	2	7	53	100	7	1	0°	15
1801060	M	27	0	2	6	54	90	5	1	0°	18
1801071	M	23	0	2	7	46	100	4	0	0°	12
1801244	F	21	1	2	7	52	100	5	1	0°	13
1801310	M	19	0	1	8	28	100	3	0	0°	16
1801447	F	19	0	2	7	42	96	6	1	0°	14
1801451	M	17	0	1	8	49	100	3	0	0°	13
1801455	M	20	0	2	7	60	100	3	0	0°	12
1801594	M	35	0	3	5	65	95	5	2	0°	16
1801658	F	25	1	2	6	40	90	5	2	0°	15
1801930	M	26	0	1	6	26	90	3	1	0°	15
1801944	M	19	0	1	8	30	100	3	0	0°	13
1802023	F	49	1	3	6	65	90	5	1	0°	14
1802038	M	48	0	2	5	50	100	4	2	1°	18
1802066	F	14	1	2	7	42	95	5	0	0°	15
1802254	M	32	0	2	7	58	100	6	1	0°	12
1802263	F	36	1	2	5	60	85	6	2	0°	15
1802273	F	25	1	3	6	60	90	5	1	0°	16
1802277	M	35	0	3	7	58	100	4	0	0°	12
1802380	M	25	0	1	6	33	94	4	1	0°	17
1802389	M	26	0	2	6	55	94	3	2	0°	14
1802543	F	16	0	2	7	62	100	7	1	0°	14
1802558	M	30	0	2	7	64	100	4	2	0°	15
1802562	M	28	0	2	6	44	90	4	2	0°	15
1805222	M	51	0	2	5	39	90	4	1	0°	15
1805306	M	21	0	3	7	54	96	6	0	0°	15
1805332	M	35	0	2	6	55	95	4	2	0°	15
1805431	M	29	0	3	6	62	96	4	1	0°	18
1805701	M	24	0	2	6	52	94	5	1	0°	15
1805860	M	22	0	1	7	25	100	3	1	0°	12
1805877	M	25	0	1	7	36	100	6	0	0°	14
1805942	F	37	1	3	6	68	95	5	1	0°	16
1806062	F	48	1	2	5	48	90	5	1	0°	18
1806148	M	43	0	2	6	55	94	5	1	0°	13
1806259	M	19	0	1	7	40	100	8	1	0°	15
1806271	M	57	0	2	5	60	90	6	1	0°	16
1806293	M	18	0	2	7	46	96	7	0	0°	14
1806296	F	26	1	3	7	64	100	6	0	0°	14
1806422	F	38	1	2	6	56	96	5	1	0°	12
1806533	M	17	0	2	7	57	100	6	0	0°	14
1806705	F	45	0	2	5	62	94	5	1	0°	16
1806808	M	43	0	2	6	45	96	6	1	0°	15
1806813	F	27	1	2	7	42	100	4	1	0°	14
1807125	M	17	0	1	6	28	95	3	1	0°	16
1807127	M	23	0	1	7	25	100	4	0	0°	13
1807258	F	25	0	1	7	30	100	5	1	0°	17
1807265	M	31	0	2	7	40	100	8	2	0°	15
1807519	M	18	0	2	8	50	100	5	0	0°	14
1807557	M	28	0	2	7	51	100	5	1	0°	16
1807729	M	28	0	2	7	43	100	4	2	0°	16
1807810	M	21	0	1	6	35	94	5	1	0°	17
1807819	F	24	1	2	7	60	100	3	0	0°	12
1807882	M	32	0	1	7	38	100	5	1	0°	14
1808123	M	31	0	2	6	51	90	6	1	0°	15
1808153	M	22	0	1	8	33	100	5	0	0°	13
1808164	M	38	0	3	6	60	90	8	2	0°	12
1808268	M	45	0	2	5	53	95	5	2	1°	18
1808398	M	29	0	3	7	66	94	6	1	0°	18
1808409	M	32	0	2	6	57	85	7	3	1°	18
1808543	F	23	1	2	8	58	100	4	1	0°	18
1808642	M	20	0	2	7	60	100	5	0	0°	15
1808732	M	27	0	1	7	26	100	3	2	0°	14
1808808	F	32	1	2	6	56	90	5	2	1°	15
1808973	F	26	0	1	7	29	100	5	2	0°	12
1808998	F	18	0	1	8	33	100	3	0	0°	13
1809004	F	27	0	2	8	58	100	4	0	0°	13
1809116	F	52	1	2	5	58	94	5	1	0°	16
1809386	F	26	1	3	7	64	100	5	0	0°	13
1809596	M	27	0	3	7	63	95	5	2	0°	12
1809600	M	36	0	1	6	53	95	7	2	0°	16
1809602	M	23	0	3	6	60	95	7	2	1°	15
1809809	M	20	0	2	6	67	100	7	1	0°	12
1809810	F	39	1	2	6	57	95	5	1	0°	12
1809816	F	53	1	1	4	38	85	3	2	1°	18
1809872	M	36	0	1	7	45	100	6	0	0°	12
1809896	F	22	1	2	7	55	100	5	0	0°	17
1809915	M	29	0	2	6	48	90	7	1	0°	14
1810045	M	25	0	2	7	60	100	3	0	0°	13
1810060	M	16	0	2	8	49	100	5	0	0°	13
1810122	F	52	0	2	6	46	96	5	1	0°	15
1810141	M	41	0	1	6	28	90	3	1	0°	14
1810142	M	32	0	2	6	53	90	5	1	0°	15
1810239	M	41	0	2	5	54	95	5	1	0°	16
1810241	F	46	0	2	4	48	85	4	1	0°	18
1810306	M	25	0	3	8	57	100	5	0	0°	14
1810324	F	18	0	2	7	42	96	6	1	0°	14
1810545	F	42	1	2	5	44	96	5	1	0°	15
1810675	M	17	0	1	6	35	96	6	1	0°	16
1810881	M	43	0	1	6	28	90	3	1	0°	16
1810921	M	52	0	2	5	65	94	5	1	0°	14
1811061	M	18	0	1	7	35	100	7	1	0°	12
1811188	M	30	0	2	7	60	100	4	2	0°	15
1811231	M	29	0	1	8	34	100	5	0	0°	13
1811294	F	43	1	2	5	54	85	8	3	1°	18
1811309	M	34	0	3	6	60	95	4	1	0°	12
1811316	M	43	0	2	6	58	90	5	1	0°	16
1811348	M	28	1	2	6	57	90	6	2	0°	12
1811498	F	20	1	2	6	54	95	3	2	0°	13
1811652	F	25	1	3	6	55	96	7	2	0°	11
1811878	M	18	0	2	7	53	95	6	0	0°	15
1811976	M	37	0	2	8	47	100	6	1	0°	14
1812095	F	19	1	2	8	43	100	4	0	0°	12
1812107	M	20	0	3	7	57	96	6	0	0°	16
1812199	M	28	0	3	6	56	95	6	2	0°	12
1812206	M	26	0	2	6	51	90	7	1	0°	16
1812292	M	23	0	2	6	35	90	3	2	0°	16
1812294	M	32	0	2	7	47	100	5	0	0°	14
1812373	M	38	0	2	7	53	100	5	0	0°	16
1812465	F	39	1	3	5	57	90	4	2	0°	13
1812592	M	20	0	2	7	58	96	5	1	0°	16
1812825	M	39	0	2	5	53	90	7	2	1°	18
1812962	M	35	0	3	7	59	100	4	2	0°	17
1813157	M	23	0	2	8	58	100	4	0	0°	18
1813250	M	43	0	2	6	59	90	3	1	0°	12
1813252	M	26	0	3	6	68	90	7	1	0°	16
1813416	M	37	0	3	6	68	85	5	2	0°	15
1813458	M	30	0	2	7	57	100	5	1	0°	12
1813527	M	17	0	1	8	33	100	3	0	0°	12
1813529	F	16	1	2	8	55	100	4	1	0°	13
1813539	F	20	1	2	7	50	100	7	1	0°	12
1813686	F	23	1	2	8	62	100	4	0	0°	18
1813695	M	16	0	2	8	55	100	4	0	0°	18
1813719	F	45	1	3	6	65	90	5	1	0°	16
1813801	F	17	1	3	8	55	100	3	0	0°	14
1814075	M	35	0	1	7	30	100	5	1	0°	13
1814212	M	17	0	1	7	35	100	6	0	0°	13
1814220	M	28	0	2	8	51	100	6	2	0°	15
1814396	F	15	0	2	7	48	100	5	0	0°	16
1814495	M	29	0	2	7	52	100	5	1	0°	17
1814618	F	47	1	2	5	53	85	7	2	1°	18
1814684	M	27	0	2	7	57	100	6	1	0°	15
1814709	M	32	0	2	6	54	85	5	2	0°	14
1814837	M	42	0	1	6	28	90	3	2	0°	16
1814916	M	19	0	2	7	54	100	3	1	0°	13
1814939	M	17	0	1	7	26	100	4	0	0°	13
1814947	M	35	0	3	6	54	95	4	2	0°	14
1815021	M	30	0	3	7	66	95	6	1	0°	18
1815022	M	44	0	1	6	33	90	3	1	0°	14
1815092	M	43	0	3	6	62	95	5	1	0°	16
1815242	M	28	0	2	6	44	90	4	2	0°	15
1815246	M	28	0	2	8	47	100	6	2	0°	16
1815370	M	36	0	2	7	42	100	6	0	0°	14
1815556	M	19	0	2	8	46	100	4	0	0°	13
1815758	M	21	0	3	6	67	95	7	1	0°	12
1815799	M	25	0	1	7	36	100	3	1	0°	16
1815898	M	21	0	1	6	43	96	5	1	0°	15
1815984	M	39	0	2	6	57	90	7	2	1°	16
1815987	M	46	0	2	5	50	100	4	2	1°	18
1816072	M	20	0	1	8	34	100	5	0	0°	14
1816139	M	21	0	2	6	58	94	8	2	0°	13
1816300	M	29	0	2	6	40	96	5	1	0°	13
1816309	F	50	1	1	6	32	96	6	2	0°	18
1816691	F	43	1	2	5	43	95	7	2	0°	14
1816814	M	33	0	3	6	63	90	7	1	0°	14
1816834	M	21	0	2	8	58	100	8	2	0°	12
1816851	F	40	1	2	5	53	90	4	1	0°	16
1816937	M	22	0	2	6	58	95	5	1	0°	18
1816955	F	16	0	2	5	51	90	5	1	0°	14
1817014	F	39	1	1	7	38	100	5	1	0°	12
1817191	F	35	1	1	6	30	100	5	0	0°	14
1817322	M	14	0	2	7	54	96	6	1	0°	14
1817371	F	47	1	2	5	54	95	5	1	0°	16
1818079	M	26	0	3	8	65	100	5	0	0°	13
1818087	M	31	0	2	7	52	94	5	2	0°	16
1818273	M	28	0	1	7	40	100	8	2	0°	12
1818278	M	30	0	2	6	54	90	5	1	0°	14
1818425	M	25	0	3	7	57	100	6	1	0°	14
1818465	F	47	1	2	5	57	95	5	0	0°	16
1818541	F	24	1	1	7	25	100	3	0	0°	12
1818553	M	33	0	2	7	59	100	4	1	0°	17
1818568	F	37	1	3	7	64	100	5	1	0°	17
1818649	M	27	0	2	6	56	90	5	1	0°	12
1818708	M	35	0	3	6	62	95	5	1	0°	12
1818711	M	28	0	3	6	58	90	8	2	0°	18
1819006	M	23	0	2	6	58	95	5	1	0°	13
1819013	M	35	0	2	7	58	96	6	1	0°	15
1819055	M	33	0	2	6	57	100	5	1	0°	12
1819131	F	47	1	2	6	45	96	6	1	0°	15
1819132	M	32	0	2	7	48	100	4	0	0°	12
1819136	M	22	0	2	7	57	96	6	0	0°	13
1819255	M	41	0	1	5	43	100	7	1	0°	14
1819583	M	49	0	2	6	40	96	6	1	0°	14
1819628	F	18	1	1	8	34	100	5	0	0°	17
1819638	F	43	1	2	5	52	94	5	1	0°	14
1819645	F	34	1	2	6	44	100	7	1	0°	13
1819679	F	27	1	1	7	32	100	4	1	0°	14
1819851	M	27	0	2	6	54	95	6	1	0°	12
1820168	M	26	0	1	7	28	100	4	0	0°	14
1820249	F	21	0	2	5	40	85	5	2	1°	15
1820257	M	20	0	2	8	53	100	6	0	0°	15
1820260	F	39	1	2	6	60	85	5	2	0°	12
1820263	F	48	0	2	5	62	85	6	1	0°	18
1820265	F	24	1	2	7	54	100	4	0	0°	13
1820403	M	20	0	2	7	57	100	5	1	0°	15
1820409	M	31	0	3	7	63	100	7	1	0°	16
1820522	M	30	0	2	5	40	95	5	1	0°	16
1820525	F	19	1	1	8	34	100	5	1	0°	17
1820684	M	18	0	2	7	48	100	5	0	0°	15
1820723	M	26	0	2	6	59	96	3	2	0°	14
1820773	M	19	0	2	7	57	95	4	1	0°	12
1820965	M	18	0	1	8	33	96	6	0	0°	15
1821078	F	27	0	2	5	59	85	6	2	1°	15
1821091	M	31	0	2	6	54	85	7	3	1°	18
1821093	M	29	0	2	6	57	96	5	1	0°	15
1821241	F	18	1	2	7	54	96	5	2	0°	13
1821250	M	27	0	1	8	37	100	5	1	0°	12
1821531	M	38	0	2	7	51	100	6	0	0°	16
1821533	M	30	0	2	5	48	94	4	1	0°	18
1821545	M	39	0	2	5	55	90	6	1	0°	12
1821844	M	33	0	3	6	65	95	6	1	0°	16
1821908	M	18	0	2	8	45	100	3	1	0°	13
1821928	M	27	0	2	6	56	90	5	1	0°	12
1821929	M	25	0	1	7	25	100	6	0	0°	13
1821999	M	48	0	2	5	50	90	4	2	1°	18
1822090	M	32	0	2	7	47	100	7	1	0°	14
1822306	M	30	0	1	6	35	90	3	2	0°	13
1822317	M	24	0	1	6	26	94	3	1	0°	15
1822369	M	23	0	2	6	58	95	5	1	0°	13
1822371	M	17	0	2	7	59	95	5	0	0°	12
1822373	F	24	1	3	7	64	100	3	0	0°	12
1822384	M	49	0	2	6	46	96	6	1	0°	14
1822535	F	46	1	2	5	52	94	5	1	0°	16
1822702	M	16	0	2	6	54	85	5	2	0°	15
1822707	M	17	0	2	6	59	95	5	2	1°	18
1822712	M	32	0	2	6	62	94	5	1	0°	12
1822718	M	33	0	2	7	45	100	6	0	0°	13
1822757	M	28	0	2	7	60	100	3	0	0°	12
1822805	F	17	1	2	6	62	90	4	2	0°	15
1822808	M	40	0	1	6	28	90	3	1	0°	16
1822813	M	32	0	3	7	65	100	5	0	0°	14
1822900	F	42	1	3	6	60	100	5	1	0°	15
1822976	F	43	0	2	5	42	94	5	1	0°	15
1822979	M	24	0	2	7	54	100	3	1	0°	14
1823141	M	22	0	3	6	61	90	5	2	0°	15
1823155	F	18	1	1	8	43	100	5	0	0°	13
1823397	F	29	1	2	6	57	95	5	1	0°	15
1823417	M	31	0	3	6	62	96	4	1	0°	18
1823496	M	35	0	2	6	53	95	7	1	0°	16
1823500	M	27	0	1	8	34	100	6	1	0°	15
1823591	M	33	0	2	6	55	85	5	1	0°	15
1823629	M	28	0	2	7	53	100	4	2	0°	14
1823637	F	50	0	2	4	51	81	7	3	1°	18
1823738	M	44	0	2	5	53	94	4	2	1°	18
1823756	M	32	0	2	7	52	100	6	0	0°	12
1823952	M	41	0	2	6	45	94	6	1	0°	14
1823958	F	47	1	2	6	43	90	4	2	1°	17
1824103	F	20	1	2	7	55	100	5	1	0°	14
1824384	M	38	0	1	6	20	90	5	2	0°	14
1824386	M	18	0	2	8	56	100	5	0	0°	12
1824402	M	36	0	2	6	54	95	4	1	0°	14
1824470	M	31	0	1	7	28	100	8	1	0°	13
1824491	M	16	0	1	8	33	100	3	0	0°	13
1824524	M	43	0	1	5	28	95	4	1	0°	15
1824574	F	19	1	3	8	57	100	6	1	0°	12
1824668	M	22	0	2	5	62	96	4	1	0°	15
1824690	F	21	1	1	8	30	100	4	0	0°	12
1824940	M	18	0	2	7	45	96	4	1	0°	12
1824948	F	25	1	3	5	63	90	5	1	0°	16
1824974	M	40	0	2	6	55	90	5	1	0°	17
1825040	M	31	0	1	7	35	100	6	0	0°	12
1825058	M	33	0	2	5	46	99	6	1	0°	14
1825127	F	14	1	2	7	56	100	5	0	0°	12
1825198	F	30	1	1	7	45	100	6	1	0°	12
1825501	M	19	0	1	8	26	100	3	0	0°	13
1825570	M	46	0	2	5	53	94	4	1	0°	14
